# Supplementary material for: Bioactive Ent-Kaurane Diterpenes Oridonin and Irudonin Prevent Cancer Cells Migration by Interacting with the Actin Cytoskeleton Controller Ezrin
Source: Int J Mol Sci. 2020 Sep 29;21(19):7186. doi: 10.3390/ijms21197186 (PMC7582544; doi:10.3390/ijms21197186)
Supplement: Supplementary file 1 [file ijms-21-07186-s001.zip]

Archive with 6 entries (5 files):
- supproting/
- supproting/Figure S1.pdf
- supproting/Figure S2.pdf
- supproting/Figure S3.pdf
- supproting/Figure S4.pdf
- supproting/Figure S5.pdf
